# Supplementary material for: Sequence and analysis of a whole genome from Kuwaiti population subgroup of Persian ancestry
Source: BMC Genomics. 2015 Feb 18;16(1):92. doi: 10.1186/s12864-015-1233-x (PMC4336699; doi:10.1186/s12864-015-1233-x)
Supplement: Additional file 4: Table S1. — Classification of the identified SNPs based on genome annotation. SNP & Variation Suite v8.1 (SVS) [Bozeman, MT: Golden Helix, Inc] was used to annotate variants. [file 12864_2015_1233_MOESM4_ESM.xlsx]

## Sheet: Sheet1
TABLE S1: Classification of the identified SNPs based on genome annotation.
Class$	Known SNPs	Novel SNPs	Known InDels	Novel InDels
Coding	20131	306	303	21
Coding, Splicing	3	0	0	0
Downstream	20754	365	2658	177
Downstream, Upstream	635	15	82	6
Intergenic	2069647	34172	215661	16431
Intronic	1349010	22291	151104	10756
NCExonic	8693	175	670	29
NCSplicing	60	1	3	0
Splicing	65	2	44	0
3’ UTR	24100	416	3421	166
3’ UTR, 5’ UTR	9	0	3	1
5’ UTR	4090	94	309	18
Upstream	18421	349	2069	147
$, Legends to the class types
Coding -	Variant is in the coding exonic region of a protein coding transcript.
Splicing -	Variant affects a nucleotide that is in a splicing region of a coding transcript.
Downstream -	Variant is within 1000 bp of the transcript stop site on the 3’ side.
Upstream -	Variant is within 1000 bp of the transcript start site on the 5’ side.
Intergenic -	Variant does not interact with any gene transcripts.
Intronic -	Variant lies within an intron.
NCSplicing -	Variant affects a nucleotide that is in a splicing region of a non-coding transcript.
NCExonic -	Variant is in an exon for a non-coding transcript.
UTR5 -	Variant is in an exon of a coding transcript but is on the 5’ side of the start codon.
UTR3 -	Variant is in an exon of a coding transcript but is on the 3’ side of the stop codon.
