# Supplementary material for: Sequence and analysis of a whole genome from Kuwaiti population subgroup of Persian ancestry
Source: BMC Genomics. 2015 Feb 18;16(1):92. doi: 10.1186/s12864-015-1233-x (PMC4336699; doi:10.1186/s12864-015-1233-x)
Supplement: Additional file 8: Table S4. — List of 17 LOF SNPs annotated as expression quantitative trait loci (eQTLs) in various populations. This list of 17 SNPs is a subset of the 61 LOF homozygous alternate SNPs presented in Additional file 5: Table S2. [file 12864_2015_1233_MOESM8_ESM.xlsx]

## Sheet: Sheet1
Supp. Table S4: List of 17 LOF SNPs annotated as expression quantitative trait loci (eQTLs) in various populations. This list of 17 SNPs is a subset of the 61 LOF homozygous alternate SNPs presented in Table S2,
Marker	Gene	Expression Gene (Population and p-value)
1:179858444-SNV	TOR1AIP1	FAM20B YRI 0.0001:HLA-B YRI 0.0001:HLA-C YRI 0.0001:MICA YRI 0.0001:MICB YRI 0.0001:XXbac-BPG181B23.1 YRI 0.0001
3:108634973-SNV	GUCA1C	VAMP5 YRI 5e-05:RAPGEF2 YRI 6e-05:RAB30 YRI 6e-05:KIAA0280 YRI 7e-05:MGC13057 YRI 7e-05:KCNK6 CEU 9e-05:CD38 YRI 0.0001
5:1240757-SNV	SLC6A18	CYBASC3 YRI 7e-05:SH2D3C YRI 8e-05:DPF2 YRI 0.0001
5:134782450-SNV	C5orf20	NEDD8 CEU 0.0001:VIM CEU 0.0001
8:100133706-SNV	VPS13B	ATP6 YRI 0.0001:ATP8 YRI 0.0001:COX3 YRI 0.0001:LOC440552 YRI 0.0001
11:56431216-SNV	OR5AR1	CELSR1 CEU 2e-05:hCG_17241 CEU 2e-05:LY6G6E YRI 4e-05
11:62848487-SNV	SLC22A24	C11orf10 YRI 4e-06:C8orf59 YRI 6e-05:WRB YRI 7e-05:RPL30 YRI 7e-05:SNORA72 YRI 7e-05:SLC6A9 YRI 8e-05:PRMT2 YRI 9e-05:GABARAPL2 YRI 0.0001:PIN4 YRI 0.0001:C22orf32 YRI 0.0001
11:62910849-SNV	SLC22A24	LOC388610 CEU 0.0001
11:63057925-SNV	SLC22A10	DNAJB2 YRI 0.0001:MAP3K8 YRI 0.0001
11:63993534-SNV	NUDT22 TRPT1	CIRBP YRI 2e-05:SFRS2 YRI 0.0001:LOC392510 YRI 0.0001:YWHAQ YRI 0.0001
11:104763117-SNV	NA	PDZD11 YRI 6e-06:PLSCR3 YRI 2e-05:NHEJ1 YRI 7e-05
17:60824224-SNV	MARCH10	UNQ353 CEU 9e-05
19:35719020-SNV	TMEM162	RGS10 YRI 0.0001
19:37488499-SNV	NA	KLHL3 YRI 2e-05:GCGR CEU 3e-05:SLC13A2 CEU 6e-05:FHL3 YRI 6e-05
19:56499279-SNV	NLRP8	BMS1 YRI 2e-05:LOC96610 YRI 2e-05:CCDC123 YRI 4e-05:C3orf37 YRI 0.0001
19:57642782-SNV	USP29	SSTR2 CEU 5e-05
22:42336172-SNV	CENPM	FKBP1A CEU 4e-06:FKBP1C CEU 4e-06
