# Supplementary material for: Sequence and analysis of a whole genome from Kuwaiti population subgroup of Persian ancestry
Source: BMC Genomics. 2015 Feb 18;16(1):92. doi: 10.1186/s12864-015-1233-x (PMC4336699; doi:10.1186/s12864-015-1233-x)
Supplement: Additional file 9: Table S5. — List of the 2,123 ‘known’ deleterious SNPs identified in the Persian genome sequenced in this study. Variants that are annotated either by SIFT as ‘Damaging’ OR by PolyPhen2 as ‘Probably Damaging’ are classified as “deleterious”. [file 12864_2015_1233_MOESM9_ESM.xlsx]

## Sheet: Table 1
Supp. Table S5: List of the 2,123 ‘known’ deleterious SNPs identified in the Persian genome sequenced in this study. Variants that are annotated either by SIFT as ‘Damaging’ OR by PolyPhen2 as ‘Probably Damaging’ are classified as “deleterious”.
Sample ID	Tribe (where female, tribe of the parents)	Ancestry composition (Arab; West Asian, European; African)
Whole Genome Sequencing
KWS1: Male	Mutayr	77.0%; 9.5%; 11.6%; 0.9%
KWS2: Male	Mutayr	71.0%; 13.5%; 12%; 3.1%
Exome Sequencing
KWS3: Female	Tribes from Najd area	67.6%; 14.1%; 12.3%; 5.1%
KWS4: Female	Otabi	73.1%; 8.2%; 12%; 3.1%
KWS5: Male	Mutayr	72.2%; 11%; 12.8%; 3.6%
KWS6: Female	Azmi	83.5%; 7.6%; 8.1%; 0.3%
KWS7: Male	Al-Subaie	71.4%; 11.6%; 13%; 1.7%
KWS8: Male	Howaitat	67.3%; 8.2%; 10.8%; 0.1%
KWS9: Male	Al-Azmi	81%; 9.3%; 7.5%; 1.3%
KWS10: Male	Al-Azmi	80.9%; 9.1%; 6.3%; 2.0%
KWS11: Female	Al-Subaie	74.3%; 12.3%; 11.5%; 0.9%
KWS12: Female	Najd area (Otabi and Enzi roots)	73.2%; 11.8%; 9.5%; 3.7%
KWS13: Male	Anzah	86.5%; 6.2%; 5.8%; 0.1%
KWS14: Male	Hajri	70.4%; 15.8%; 11.6%; 1.9%
KWS15: Female	Ajmi tribe	66.1%; 18.5%; 13.4%; 1.6%
